# Supplementary material for: Glycosphingolipid-Glycan Signatures of Acute Myeloid Leukemia Cell Lines Reflect Hematopoietic Differentiation
Source: J Proteome Res. 2022 Feb 16;21(4):1029–40. doi: 10.1021/acs.jproteome.1c00911 (PMC8981326; doi:10.1021/acs.jproteome.1c00911)
Supplement: Supplementary file 2 — pr1c00911_si_002.xlsx [file pr1c00911_si_002.xlsx]

## Sheet: TOC
Table of Content Supplementary Tables
Supplementary Table S-1:
	Characteristics of cell lines used in this study.
Supplementary Table S-2:
	Overview of individual GSL glycans present in AML cell lines, with their relative abundances per cell line and abundance per glycosylation feature.
Supplementary Table S-3:
	All observed GSL glycans per cell line. Retention times (min), peak areas, relative abundances with their corresponding standard deviation and relative standard deviation (CV) are provided as well as the calculations regarding monosaccharide average compositions for each technical (1- 2 replicate).
	S-3.1	GSL glycans present in AML193 cell line
	S-3.2	GSL glycans present in EOL-1 cell line
	S-3.3	GSL glycans present in HEL cell line
	S-3.4	GSL glycans present in HEL92.1.7 cell line
	S-3.5	GSL glycans present in HL60 cell line
	S-3.6	GSL glycans present in Kasumi 1 cell line
	S-3.7	GSL glycans present in KG1 cell line
	S-3.8	GSL glycans present in KG1a cell line
	S-3.9	GSL glycans present in M07e cell line
	S-3.10	GSL glycans present in ME1 cell line
	S-3.11	GSL glycans present in ML1 cell line
	S-3.12	GSL glycans present in Molm13 cell line
	S-3.13	GSL glycans present in MV4-11 cell line
	S-3.14	GSL glycans present in NB4 cell line
	S-3.15	GSL glycans present in OCI-AML3 cell line
	S-3.16	GSL glycans present in PLB985 cell line
	S-3.17	GSL glycans present in THP1 cell line
	S-3.18	GSL glycans present in U937 cell line
	S-3.19	GSL glycans present in TF1 cell line
	S-3.20	GSL glycans present in ganglioside and Gb3 standard
Supplementary Table S-4:
	Calculated monosaccharide average compositions (MSAC) per technical (1 or 2).
Supplementary Table S-5:
	Overview of individual GSL glycans present in AML cell lines, with their retention time (min), relative abundances per cell line, standard deviation and relative standard deviation (CV).
Supplementary Table S-6
	Average expression of glycan features in centain AML cell lines.
Supplementary Table S-7
	Data for figure 3.
Supplementary Table S-8
	Data for figure 4.
Supplementary Table S-9
	Data for supplementary figure 2.
Supplementary Table S-10
	Data for supplementary figure 3.
Supplementary Table S-11
	Data for supplementary figure 4.
Supplementary Table S-12
	Data for supplementary figure 5.
Supplementary Table S-13
	Data for supplementary figure 6.
Supplementary Table S-14
	Data for supplementary figure 7.
Supplementary Table S-15
	Data for supplementary figure 8.

## Sheet: S-1
Supplementary Table S-1: Characteristics of cell lines used in this study together with their calculated structural glycan features.
Information about the cell lines was obtained from Expasy Cellosaurus, NCBI Biosample and referenced literature[1].								Glycan features																					Mass spectrometry average composition
Cell line	Disease	Adult/Childhood	Sex	Age at sampling	Tissue	Entity	Classification 1,2	Gangliosides	(Neo)lacto-series	Globosides	Gangliosides with GalNAc	Glycan with Neu5Gc	α2,3-Sialylation	α2,6-Sialylation	Sialylation	α1,2-fucosylation	α1,3/4-fucosylation	Fucosylation	Lewis A/X	Lewis B/Y	Sialy-Lewis A/X	H-type 1	H-type 2	H-type 4	H-type 1/2/4	SSEA-3	SSEA-4 isomer	I-Branching	Replicate 1					Replicate 2					Average
																													H	N	F	S	G	H	N	F	S	G	H	N	F	S	G
AML193	Childhood acute myeloid leukemia	Childhood	Female	13	peripheral blood	AML myelocytic	M5	10.9435	89.0565	0	7.57639	0	50.151	10.1033	60.2543	0	6.99441	6.99441	6.99441	0	0	0	0	0	0	0	0	39.947	3.90022	1.95477	0.0779956	0.587261	0	3.93897	1.98712	0.0618926	0.617825	0	3.9196	1.97095	0.0699441	0.602543	0
EOL-1	Acute myeloid (eosinophilic) leukemia	Adult	Male	33	peripheral blood	AML myelocytic	M5	41.209	58.791	0	0.897728	0.95287	84.1715	10.324	98.3944	0	0.345426	0.345426	0.345426	0	0	0	0	0	0	0	0	11.9297	2.94799	0.947994	0.00364929	0.985673	0.00998959	2.94959	0.949586	0.00325924	0.981113	0.00906781	2.94879	0.94879	0.00345426	0.983393	0.0095287
HEL	Acute erythroid leukemia	Adult	Male	30	peripheral blood	AML erythroid	M6	37.4515	59.3949	3.15366	7.99905	4.77627	81.2946	2.19346	115.075	2.09145	0	2.09145	0	0	0	0	2.09145	0	1.58447	1.51568	0.536732	1.10551	2.84671	0.805247	0.0198533	1.10168	0.0644969	2.8759	0.831495	0.0219757	1.08221	0.0531125	2.8613	0.818371	0.0209145	1.09195	0.0588047
HEL92.1.7	Acute erythroid leukemia	Adult	Male	30	bone marrow	AML erythroid	M6	54.2451	44.9166	0.838211	5.90781	2.20797	91.9503	0	129.972	1.25276	0.898415	2.15118	0	0	0.898415	0	1.25276	0	1.25276	0.838211	0	0	2.57137	0.567593	0.0212131	1.27808	0.0211392	2.55671	0.56131	0.0218105	1.27719	0.0189497	2.56404	0.564452	0.0215118	1.27764	0.0200444
HL60	Adult acute myeloid leukemia	Adult	Female	35	peripheral blood	AML myelocytic	M2	6.63017	92.8868	0.483028	2.02048	0.697937	43.43	23.4281	69.1355	0.391972	12.8818	13.2738	5.10537	0	2.12397	0	0.391972	0	0.391972	0.483028	0	2.94414	3.74409	1.74357	0.137882	0.672475	0.00725848	3.68172	1.6834	0.127594	0.696277	0.00670026	3.7129	1.71349	0.132738	0.684376	0.00697937
Kasumi 1	Childhood acute myeloid leukemia	Childhood	Male	7	peripheral blood	AML myelocytic	M2	58.9882	41.0118	0	36.1683	0	88.2148	0	88.2148	0	0	0	0	0	0	0	0	0	0	0	0	0	2.91527	1.0309	0	0.894763	0	2.9618	1.06726	0	0.869534	0	2.93853	1.04908	0	0.882148	0
KG1	Adult acute myeloid leukemia	Adult	Male	59	bone marrow	AML erythroid	M6	84.9884	15.0116	0	0	1.31409	94.8664	0.930472	98.8173	0	1.9437	1.9437	0	0	1.9437	0	0	0	0	0	0	0	2.17916	0.17916	0.0182892	0.974977	0.0143203	2.16301	0.163011	0.0205848	0.975087	0.0119615	2.17109	0.171085	0.019437	0.975032	0.0131409
KG1a	Adult acute myeloid leukemia	Adult	Male	59	bone marrow	AML erythroid	M6	98.6495	0	1.35048	0	0.939151	97.7104	0	99.5844	0	0	0	0	0	0	0	0	0	0	1.35048	0	0	2.02419	0.0120956	0	0.988626	0.0101919	2.02983	0.0149139	0	0.984279	0.00859112	2.02701	0.0135048	0	0.986453	0.00939151
M07e	Childhood acute megakaryoblastic leukemia	Childhood	Female	6M	peripheral blood	AML megakaryocytic	M7	37.4935	42.2426	20.2638	4.9092	0	74.9122	0	80.3399	0	8.93327	8.93327	1.80308	0	7.13019	0	0	0	0	0	0	0	2.65552	0.476918	0.0879955	0.783176	0	2.65503	0.526536	0.0906698	0.823623	0	2.65527	0.501727	0.0893327	0.803399	0
ME1	Adult acute myeloid leukemia	Adult	Male	40	peripheral blood	AML monocytic	M4	31.0066	68.1275	0.865944	1.83533	0.253455	68.6087	7.29427	78.4148	6.19972	9.41061	15.6103	2.57943	1.9124	3.84233	0	4.28732	0	3.43508	0.744889	0	2.15526	3.02362	1.01247	0.161518	0.772617	0.00245164	3.02576	1.01536	0.150689	0.79061	0.00261746	3.02469	1.01391	0.156103	0.781613	0.00253455
ML1	Adult acute myeloid leukemia	Adult	Male	26	peripheral blood	AML myelocytic	M4	20.6224	78.2191	1.15853	5.65696	1.89842	70.7058	4.00236	81.4094	29.8653	11.4807	41.346	1.28521	7.61393	0.462513	0.206456	19.7888	0.120331	18.1165	0.687856	0.25655	24.5708	3.52649	1.52603	0.417998	0.803418	0.0251862	3.49826	1.49452	0.408923	0.778634	0.0209497	3.51237	1.51027	0.41346	0.791026	0.023068
Molm13	Adult acute myeloid leukemia	Adult	Male	20	peripheral blood	AML monocytic	M5	24.167	74.9286	0.904435	0	0.597633	70.4125	16.5459	89.2313	0	3.51218	3.51218	1.24044	0	0.606309	0	0	0	0	0	0	3.57976	3.20321	1.20594	0.037689	0.887636	0.00607478	3.14095	1.14337	0.0325546	0.885037	0.00587787	3.17208	1.17466	0.0351218	0.886336	0.00597633
MV4-11	Childhood acute monocytic leukemia	Childhood	Male	10	peripheral blood	AML monocytic	M5	30.5758	66.601	2.82323	0	0.705651	57.4467	25.5507	84.758	0	1.26191	1.26191	1.0628	0	0	0	0	0	0	0	0	1.06108	2.97343	0.968981	0.0125298	0.838586	0.00665738	2.95793	0.95329	0.0127083	0.84246	0.00745563	2.96568	0.961136	0.0126191	0.840523	0.00705651
NB4	Acute promyelocytic leukemia	Adult	Female	23	bone marrow	AML myelocytic	M3	89.9136	9.0482	1.03818	28.0848	1.16744	97.6725	0	100.452	1.93271	0	1.93271	0	0	0	0	1.93271	0	1.93271	1.03818	0	0	2.38774	0.427318	0.0173454	1.00035	0.0123111	2.32899	0.362883	0.0213087	0.985342	0.0110377	2.35837	0.395101	0.0193271	0.992846	0.0116744
OCI-AML3	Adult acute myeloid leukemia	Adult	Male	57	peripheral blood	AML myelocytic	M4	48.3075	51.6925	0	1.03562	1.40579	97.519	0	101.217	0	0	0	0	0	0	0	0	0	0	0	0	0	2.57805	0.578046	0	0.996234	0.0133837	2.57428	0.574285	0	0.999984	0.0147322	2.57617	0.576165	0	0.998109	0.0140579
PLB985	Adult acute myeloid leukemia	Adult	Female	35	peripheral blood	AML myelocytic	M2	18.2508	79.9781	1.77114	14.5501	0	27.3332	4.59703	33.7985	3.75491	24.2723	28.0272	19.1214	0	0	0	3.75491	0	3.75491	1.77114	0	3.75491	3.7303	1.77984	0.269184	0.350559	0	3.8268	1.84145	0.29136	0.325411	0	3.77855	1.81065	0.280272	0.337985	0
THP1	Childhood acute monocytic leukemia	Childhood	Male	1	peripheral blood	AML monocytic	M5	23.6854	44.7597	31.5548	12.2168	2.16858	58.7194	4.03717	68.0456	0	0	0	0	0	0	0	0	0	0	0	0	2.18633	3.18729	1.16131	0	0.660714	0.0212097	3.12591	1.09677	0	0.656825	0.0221618	3.1566	1.12904	0	0.65877	0.0216858
U937	Adult acute monocytic leukemia	Adult	Male	37	pleural effusion	AML monocytic	M5	78.783	0	0	0	0	0	0	5.15447	0	0	0.571772	0.571772	0	0	0	0	0	0	0	0	3.93324	2.40161	0.40879	0.00662708	0.871379	0.00874609	2.32876	0.335212	0.00480836	0.886073	0.0112432	2.36519	0.372001	0.00571772	0.878726	0.00999464
TF1	Acute erythroid leukemia	Adult	Male	35	bone marrow	AML erythroid	M6	75.646	7.21276	17.1412	29.5424	2.01699	81.1785	0	88.4833	0	0	0	0	0	0	0	0	0	0	3.39141	0	0	2.5562	0.428572	0	0.864663	0.0201699						2.5562	0.428572	0	0.864663	0.0201699
1 Quentmeier, H., Reinhardt, J., Zaborski, M. & Drexler, H.G. FLT3 mutations in acute myeloid leukemia cell lines. Leukemia 17, 120-124 (2003).
2 KG1 was assigned as M6 subtype which is in agreement with BioSample in NCBI

## Sheet: S-2
Supplementary Table S-2: Overview of individual GSL glycans present in AML cell lines, with their relative abundances per cell line and abundance per glycosylation feature.
The glycan relative abundances for each cell line were averaged for two technical replicates except for TF1 cell line. Identification of glycans was performed based on PGC retention time, known biosynthetic pathways and manual inspection of fragmentation spectra following known MS/MS fragmentation pathways of GSL glycan alditols in negative-ion mode. Glycan linkages were further confirmed by the …
																																	Relative peak are per cell line (%)
Glycan number	162.053	203.079	146.058	291.095	307.083	-1.00727		Theoretical mass		Composition	Probable structure	Gangliosides	(Neo)lacto-series	Globosides	Gangliosides with GalNAc	Glycan with Neu5Gc	α2,3-Sialylation	α2,6-Sialylation	Sialylation	α1,2-fucosylation	α1,3/4-fucosylation	Fucosylation	Lewis A/X	Lewis B/Y	Sialy-Lewis A/X	H-type 1	H-type 2	H-type 4	H-type 1/2/4	SSEA-3	SSEA-4 isomer	I-Branching	AML193	EOL1	HEL	HEL 92.1.7	HL60	Kasumi1	KG1	KG1a	M07e	ME1	ML1	Molm13	MV4-11	NB4	OCI-AML3	PLB985	THP1
	H	N	F	S	G	H+	Reduced reducing end mass	[M-H]1-	[M-2H]2-
1	3						20.0262	505.177	252.085	H3				1																											20.2638	0.121055			0.642453				5.26992
2	2	1					20.0262	546.204	272.598	H2N1			1																						0.371994		0.233297						0.150322	0.110161	0.188356
3	2			1			20.0262	634.22	316.606	H2S1		1					1		1														3.36707	39.9005	9.6462	16.6616	3.1757	22.8198	81.968	96.7755	27.1566	28.1507	12.7233	23.0633	29.1798	59.6157	45.4602	1.83246	7.69046
4	2				1		20.0262	650.208	324.6	H2G1		1				1			1															0.410758	1.37214	0.962892	0.255136		1.31409	0.939151		0.253455	0.270684	0.271241	0.341075	0.601086	0.548809		0.657786
5	3	1					20.0262	708.257	353.625	H3N1(1)				1																					1.10125								0.214121	0.904435	2.18078				26.2849
6	3	1					20.0262	708.257	353.625	H3N1(2)			1																				11.1958	2.59809	3.57252	1.71442	7.1062	2.46188	1.5466			4.18989	5.28077	4.63349	6.10937	0.754828	1.11762	10.6875	2.55162
7	2	1		1			20.0262	837.299	418.146	H2N1S1		1			1		1		1														5.93255	0.897728		1.81132	0.360473	11.0545			4.9092	0.362455	1.53889			5.60974		8.43931	2.51384
8	3	1	1				20.0262	854.315	426.654	H3N1F1(1)			1								1	1	1										0.701845				0.448231				1.80308	1.69881	0.289796
9	3	1	1				20.0262	854.315	426.654	H3N1F1(2)			1							1		1					1		1						1.58447	1.25276						1.66139	9.6287			1.93271
10	4	1					20.0262	870.31	434.651	H4N1(1)				1																1					1.51568	0.838211	0.483028			1.35048		0.744889	0.687856			1.03818		1.77114
11	4	1					20.0262	870.31	434.651	H4N1(2)			1																				0.797281		2.32439	1.27258	0.517322					0.574226	0.778948			0.478831		2.09173
12	3	2					20.0262	911.336	455.164	H3N2			1																								0.577581							0.147572
13	2			2			20.0262	925.315	462.154	H2S2		1					1		2																17.3299	30.7128	1.17885		1.70633	0.934882	5.42776	0.76713	1.56301	0.832389	1.05496	1.61205	1.26293	1.86823	3.12037
14	2				2		20.0262	957.291	478.142	H2G2		1				1			2																1.10421								0.408379
15	3	1		1			20.0262	999.352	499.172	H3N1S1(1)		1			1		1		1														1.64384		3.99344	1.44301	1.04428	19.6332				0.890593	1.75044			17.5253		6.11075	5.29513
16	3	1		1			20.0262	999.352	499.172	H3N1S1(2)			1					1	1														7.02916	9.21406	1.65672		16.8274		0.930472			5.32025	2.40303	13.6523	20.9145			4.59703	4.03717
17	3	1		1			20.0262	999.352	499.172	H3N1S1(3)			1				1		1																									0.619657
18	3	1		1			20.0262	999.352	499.172	H3N1S1(4)			1				1		1														12.9197	21.6205	30.9509	29.4602	13.0248	13.218	8.49381		30.2885	26.2634	17.2704	23.2841	16.3599	4.54294	43.8005	5.28816	13.6419
19	3	1	2				20.0262	1000.37	499.683	H3N1F2			1							1	1	2		1																			2.55556
20	3	1			1		20.0262	1015.34	507.166	H3N1G1(1)		1			1	1			1																		0.215017						0.263801			0.566357
21	3	1			1		20.0262	1015.34	507.166	H3N1G1(2)			1			1			1															0.390439	1.44385	0.823069	0.227785						0.569928	0.326392	0.364575		0.856984		0.813475
22	4	2					20.0262	1073.39	536.191	H4N2(1)			1																				1.19225
23	4	2					20.0262	1073.39	536.191	H4N2(2)			1																				6.66649	3.99644	2.96703	1.76127	15.4795	14.8039	1.34241		3.0209	7.75656	1.84145	5.52566	5.42701	0.919715	0.993173	25.3467	5.90334
24	2	1		2			20.0262	1128.39	563.694	H2N1S2		1			1		1		2																	0.794859							0.3311
25	3	1	1	1			20.0262	1145.41	572.201	H3N1F1S1(1)		1			1		1		1	1		1						1	1														0.120331
26	3	1	1	1			20.0262	1145.41	572.201	H3N1F1S1(2)			1				1		1		1	1			1											0.898415			1.9437		7.13019	3.2177	0.462513	0.23878
27	3	1	1	1			20.0262	1145.41	572.201	H3N1F1S1(3)			1					1	1	1		1				1			1														0.206456
28	4	1		1			20.0262	1161.4	580.199	H4N1S1				1				1	1												1				0.536732								0.25655
29	3	2		1			20.0262	1202.43	600.712	H3N2S1(1)			1					1	1																		0.254224
30	3	2		1			20.0262	1202.43	600.712	H3N2S1(2)			1				1		1																0.582949
31	3	2		1			20.0262	1202.43	600.712	H3N2S1(3)			1				1		1																0.45344
32	4	2	1				20.0262	1219.45	609.22	H4N2F1(1)			1								1	1																				0.503218
33	4	2	1				20.0262	1219.45	609.22	H4N2F1(2)			1								1	1	1										2.19048	0.345426			2.38369					0.880614	0.601611	0.695122	0.606667			5.96538
34	4	2	1				20.0262	1219.45	609.22	H4N2F1(3)			1							1		1					1		1														0.426811
35	4	2	1				20.0262	1219.45	609.22	H4N2F1(4)			1							1		1					1		1													1.77369	0.781783
36	5	2					20.0262	1235.44	617.217	H5N2			1																						1.32495	0.861084	0.366978						0.507028			0.419183		1.3668
37	3	1		2			20.0262	1290.45	644.72	H3N1S2(1)		1			1		1		2																1.07059		0.400716					0.582285	0.458183
38	3	1		2			20.0262	1290.45	644.72	H3N1S2(2)		1			1		2		2																2.93502	1.85862		5.48066					1.00769			4.38342	1.03562		4.40785
39	3	1		2			20.0262	1290.45	644.72	H3N1S2(3)			1				1		2															1.53662	7.30605	4.30564						0.908975	1.66908	0.465903			1.02893
40	4	2		1			20.0262	1364.48	681.739	H4N2S1(1)			1					1	1																		3.62691					1.20584		1.5859	3.37601
41	4	2		1			20.0262	1364.48	681.739	H4N2S1(2)			1				1		1														2.31442	5.74687	2.89404	2.1452	13.3936	8.13209	0.754559			5.13669	2.14881	13.2284	8.58713		3.89526	3.79431	11.1878
42	4	2	2				20.0262	1365.5	682.249	H4N2F2			1							1	1	2		1																			1.22126
43	4	2			1		20.0262	1380.47	689.732	H4N2G1			1			1			1															0.151674	0.856076	0.422012							0.385626						0.697314
44	5	3					20.0262	1438.52	718.757	H5N3(1)			1																			1	19.4298	1.95092								0.534831	1.33895	0.342155					0.513976
45	5	3					20.0262	1438.52	718.757	H5N3(2)			1																								1.63061					0.639786		0.44933	0.686247			3.9295	0.631246
46	4	2	1	1			20.0262	1510.54	754.767	H4N2F1S1(1)			1				1		1		1	1																				0.573234		0.243966
47	4	2	1	1			20.0262	1510.54	754.767	H4N2F1S1(2)			1				1		1		1	1			1												1.08706					0.624632		0.367529
48	5	3	1				20.0262	1584.58	791.786	H5N3F1(1)			1								1	1															0.70344
49	5	3	1				20.0262	1584.58	791.786	H5N3F1(2)			1								1	1	1										1.15142
50	5	3	1				20.0262	1584.58	791.786	H5N3F1(3)			1								1	1	1										2.95067				1.5518						0.393805	0.545314	0.45613			8.00511
51	5	3	1				20.0262	1584.58	791.786	H5N3F1(4)			1							1		1					1					1											0.590276
52	5	3	1				20.0262	1584.58	791.786	H5N3F1(5)			1							1		1					1					1			0.506981							0.852239	1.40878
53	4	2		2			20.0262	1655.58	827.286	H4N2S2			1				1		2															0.534267										0.376967
54	5	3		1			20.0262	1729.62	864.305	H5N3S1(1)			1					1	1													1	1.79636	1.10994										0.631517
55	5	3		1			20.0262	1729.62	864.305	H5N3S1(2)			1					1	1													1	1.27779				1.69736					0.768192	1.13632	0.676092	1.06108
56	5	3		1			20.0262	1729.62	864.305	H5N3S1(3)			1				1		1													1	10.9127	3.65439									5.19672	1.02076
57	5	3		1			20.0262	1729.62	864.305	H5N3S1(4)			1				1		1															0.726975			3.96786	2.39587				1.13091		3.43073	2.26495				3.10951
58	5	3	2				20.0262	1730.64	864.815	H5N3F2(1)			1								2	2	1														0.721647											2.2944
59	5	3	2				20.0262	1730.64	864.815	H5N3F2(2)			1							1	1	2		1																		1.35999	0.878597
60	5	3	2				20.0262	1730.64	864.815	H5N3F2(3)			1							2		2					2		2			1											1.11405
61	3	1		4			20.0262	1872.64	935.816	H3N1S4		1			1		2		4																								0.18653
62	5	3	1	1			20.0262	1875.67	937.334	H5N3F1S1(1)			1				1		1		1	1															1.38846						0.761196	0.813233
63	5	3	1	1			20.0262	1875.67	937.334	H5N3F1S1(2)			1				1		1		1	1			1												1.03691
64	5	3	1	1			20.0262	1875.67	937.334	H5N3F1S1(3)			1				1		1	1		1					1		1			1											0.457773
65	5	3	1	1			20.0262	1875.67	937.334	H5N3F1S1(4)			1				1		1	1		1					1		1			1											4.26654
66	5	3	3				20.0262	1876.69	937.844	H5N3F3(1)			1							1	2	3		1																			0.298987
67	5	3	3				20.0262	1876.69	937.844	H5N3F3(2)			1							2	1	3		1																			1.07701
68	6	4	1				20.0262	1949.71	974.352	H6N4F1(1)			1								1	1															0.35865
69	6	4	1				20.0262	1949.71	974.352	H6N4F1(2)			1							1		1					1		1			1					0.391972											3.75491
70	5	3		2			20.0262	2020.71	1009.85	H5N3S2(1)			1				1		2													1		0.875232
71	5	3		2			20.0262	2020.71	1009.85	H5N3S2(2)			1				2		2													1	6.53038	4.3392	0.598532		0.509929						8.53768	0.90924					1.67235
72	5	3	2	1			20.0262	2021.73	1010.36	H5N3F2S1			1				1		1	1	1	2		1								1											0.523673
73	5	3	4				20.0262	2022.75	1010.87	H5N3F4			1							2	2	4		1																			1.05885
74	6	4		1			20.0262	2094.75	1046.87	H6N4S1(1)			1				1		1													1					0.344878
75	6	4		1			20.0262	2094.75	1046.87	H6N4S1(2)			1				1		1																		0.548429
76	6	4	2				20.0262	2095.77	1047.38	H6N4F2(1)			1								2	2	1																									2.85649
77	6	4	2				20.0262	2095.77	1047.38	H6N4F2(2)			1							1	1	2		1																		0.552405
78	6	4	1	1			20.0262	2240.81	1119.9	H6N4F1S1(1)			1					1	1		1	1															1.02222								0.19911
79	6	4	1	1			20.0262	2240.81	1119.9	H6N4F1S1(2)			1				1		1		1	1															1.45806							0.60824
																																	100	100	100	100	100	100	100	100	100	100	100	100	100	100	100	100	100
[truncated: 401 more columns]

## Sheet: S-3.1 AML 193
Supplementary Table S-3.1 - GSL glycans present in AML193 cell line, retention times (min), peak areas, relative abundances with standard deviation and relative standard deviation (CV), and calculations of monosaccharide average compositions for each technical (1-2) replicate.
Supplementary Table S-1.2 - GSL glycans present in AML193 cell line, retention times (min), peak areas, relative abundances with standard deviation and relative standard deviation (CV), and calculations of monosaccharide average compositions for each technical (1-2) replicate.	162.053	203.079	146.058	291.095	307.083	-1.00727
	H	N	F	S	G	H+	Reduced Reducing end mass	Theoretical	Technical replicate 1											Technical replicate 2											Average
Composition								[M-H]1-	[M-H]1- obv.	[M-2H]2- obv.	RT (min)	Peak area	Rel. peak area (%)	S/N	H	N	F	S	G	[M-H]1- obv.	[M-2H]2- obv.	RT (min)	Peak area	Rel. peak area (%)	S/N	H	N	F	S	G	[M-H]1-	RT avg (min)	Peak area	Rel. peak area (%)	m/z error	ppm error	SD (%)	CV (%)
H2S1	2			1			20.0262	634.22	634.21		32.7	834671680	3.453	30.7	6.90599	0	0	3.453	0	634.22		32.6	810109568	3.28115	30.9	6.56229	0	0	3.28115	0	634.215	32.65	822390624	3.36707	0.00493	7.77333	0.121515	0.0360893
H3N1 (2)	3	1					20.0262	708.257	708.27		37.7	2893583616	11.9706	101	35.9118	11.9706	0	0	0	708.26		37.7	2572921600	10.421	92	31.2629	10.421	0	0	0	708.265	37.7	2733252608	11.1958	-0.00827	-11.6766	1.09576	0.0978722
H2N1S1	2	1		1			20.0262	837.299	837.32		20	1468409216	6.07474	50.1	12.1495	6.07474	0	6.07474	0	837.32		19.8	1429630976	5.79036	50.2	11.5807	5.79036	0	5.79036	0	837.32	19.9	1449020096	5.93255	-0.02067	-24.6865	0.201082	0.0338947
H3N1F1(1)	3	1	1				20.0262	854.315	854.33		29.8	190394480	0.787653	7.1	2.36296	0.787653	0.787653	0	0	854.31		29.7	152098848	0.616038	6.6	1.84812	0.616038	0.616038	0	0	854.32	29.75	171246664	0.701845	-0.00537	-6.28574	0.121349	0.172901
H4N1(2)	4	1					20.0262	870.31	870.28		43.6	149652960	0.619107	7.3	2.47643	0.619107	0	0	0	870.32		43.5	240838336	0.975456	11.9	3.90182	0.975456	0	0	0	870.3	43.55	195245648	0.797281	0.00953	10.9501	0.251977	0.316045
H3N1S1(1)	3	1		1			20.0262	999.352	999.36		21.5	446398656	1.84673	15.2	5.54019	1.84673	0	1.84673	0	999.39		21.4	355766592	1.44094	13.1	4.32283	1.44094	0	1.44094	0	999.375	21.45	401082624	1.64384	-0.02287	-22.8848	0.286934	0.174551
H3N1S1(2)	3	1		1			20.0262	999.352	999.38		37.6	1669758848	6.90771	50.6	20.7231	6.90771	0	6.90771	0	999.37		37.5	1765474816	7.15062	58.5	21.4518	7.15062	0	7.15062	0	999.375	37.55	1717616832	7.02916	-0.02287	-22.8848	0.17176	0.0244354
H3N1S1(4)	3	1		1			20.0262	999.352	999.36		45.8	3017173504	12.4819	104.1	37.4457	12.4819	0	12.4819	0	999.36		45.7	3297940224	13.3575	127.3	40.0725	13.3575	0	13.3575	0	999.36	45.75	3157556864	12.9197	-0.00787	-7.8751	0.619133	0.0479217
H4N2(1)	4	2					20.0262	1073.39	1073.41		44.7	332551584	1.37575	8.7	5.503	2.7515	0	0	0	1073.41		44.6	249059936	1.00876	7.9	4.03502	2.01751	0	0	0	1073.41	44.65	290805760	1.19225	-0.02107	-19.6294	0.259504	0.217659
H4N2(2)	4	2					20.0262	1073.39	1073.41		50.5	1662762624	6.87877	60.5	27.5151	13.7575	0	0	0	1073.4		50.4	1593535488	6.45422	60.5	25.8169	12.9084	0	0	0	1073.41	50.45	1628149056	6.66649	-0.01607	-14.9713	0.300201	0.0450314
H4N2F1(2)	4	2	1				20.0262	1219.45	1219.45		42.5	509417216	2.10743	21.1	8.42974	4.21487	2.10743	0	0	1219.45		42.4	561327552	2.27352	24.1	9.09407	4.54703	2.27352	0	0	1219.45	42.45	535372384	2.19048	-0.00317	-2.59954	0.117439	0.0536133
H4N2S1(2)	4	2		1			20.0262	1364.48	1364.46	681.73	56.7	586112192	2.42472	21.3	9.69887	4.84943	0	2.42472	0	1364.5		56.7	544192512	2.20412	18.6	8.81646	4.40823	0	2.20412	0	1364.48	56.7	565152352	2.31442	0.00433	3.17336	0.155989	0.0673986
H5N3(1)	5	3					20.0262	1438.52	1438.54	718.77	53.8	4468839936	18.4874	141	92.4368	55.4621	0	0	0	1438.53	718.76	53.7	5029873152	20.3722	135.3	101.861	61.1167	0	0	0	1438.53	53.75	4749356544	19.4298	-0.01387	-9.64185	1.33281	0.0685961
H5N3F1 (1)	5	3	1				20.0262	1584.58	1584.56	791.78	46.6	344306784	1.42438	11.6	7.1219	4.27314	1.42438	0	0	1584.58	791.79	46.6	216890512	0.878461	7.1	4.3923	2.63538	0.878461	0	0	1584.57	46.6	280598648	1.15142	0.00903	5.69867	0.386023	0.335258
H5N3F1(3)	5	3	1				20.0262	1584.58	1584.54	791.77	51.4	841222976	3.4801	22.5	17.4005	10.4403	3.4801	0	0	1584.58	791.79	51.4	597800384	2.42124	17.5	12.1062	7.26372	2.42124	0	0	1584.56	51.4	719511680	2.95067	0.01903	12.0095	0.748725	0.253747
H5N3S1(1)	5	3		1			20.0262	1729.62	1729.64	864.32	50.6	380591392	1.57449	11.2	7.87244	4.72346	0	1.57449	0	1729.64	864.32	50.5	498295968	2.01822	14.7	10.0911	6.05467	0	2.01822	0	1729.64	50.55	439443680	1.79636	-0.02347	-13.5695	0.313769	0.17467
H5N3S1(2)	5	3		1			20.0262	1729.62	1729.6	864.3	55.5	374297184	1.54845	9.9	7.74224	4.64535	0	1.54845	0	1729.6	864.3	55.4	248661168	1.00714	10.1	5.0357	3.02142	0	1.00714	0	1729.6	55.45	311479176	1.27779	0.01653	9.55703	0.382763	0.29955
H5N3S1 (3)	5	3		1			20.0262	1729.62	1729.62	864.31	57.9	2586397952	10.6998	68.8	53.499	32.0994	0	10.6998	0	1729.62	864.31	57.8	2746891264	11.1256	82.1	55.628	33.3768	0	11.1256	0	1729.62	57.85	2666644608	10.9127	-0.00347	-2.00623	0.301084	0.0275903
H5N3S2 (2)	5	3		2			20.0262	2020.71	2020.72	1009.86	57.5	1415851904	5.85731	40.6	29.2865	17.5719	0	11.7146	0	2020.7	1009.85	57.4	1778521856	7.20346	64	36.0173	21.6104	0	14.4069	0	2020.71	57.45	1597186880	6.53038	0.00193	0.955109	0.951872	0.14576
												24172394704	100		3.90022	1.95477	0.0779956	0.587261	0				24689830752	100		3.93897	1.98712	0.0618926	0.617825	0			24431112728	100

## Sheet: S-3.2 EOL-1
Supplementary Table S-3.2 - GSL glycans present in EOL-1 cell line, retention times (min), peak areas, relative abundances with standard deviation and relative standard deviation (CV), and calculations of monosaccharide average compositions for each technical (1-2) replicate.
	162.053	203.079	146.058	291.095	307.083	-1.00727
	H	N	F	S	G	H+	Reduced Reducing end mass	Theoretical	Technical replicate 1											Technical replicate 2											Average
Composition								[M-H]1-	[M-H]1-	[M-2H]2-	RT (min)	Peak area	Rel. peak area (%)	S/N	H	N	F	S	G	[M-H]1-	[M-2H]2-	RT (min)	Peak area	Rel. peak area (%)	S/N	H	N	F	S	G	[M-H]1-	RT (min)	Peak area	Rel. peak area (%)	m/z error	ppm error	SD (%)	CV (%)
H2S1	2			1			20.0262	634.22	634.22		32.7	26124756992	39.561	732.9	79.1221	0	0	39.561	0	634.2		32.7	19374850048	40.24	610.1	80.4799	0	0	40.24	0	634.21	32.7	22749803520	39.9005	0.00993	15.657	0.480075	0.0120318
H2G1	2				1		20.0262	650.208	650.21		32.1	299158112	0.453019	22.9	0.906038	0	0	0	0.453019	650.21		32	177424672	0.368496	12	0.736993	0	0	0	0.368496	650.21	32.05	238291392	0.410758	-0.00237	-3.64499	0.0597663	0.145503
H3N1 (2)	3	1					20.0262	708.257	708.26		38.2	1826277760	2.76555	69.2	8.29666	2.76555	0	0	0	708.27		38.2	1170304384	2.43063	56.6	7.29188	2.43063	0	0	0	708.265	38.2	1498291072	2.59809	-0.00827	-11.6766	0.236831	0.0911556
H2S2	2			2			20.0262	925.315	925.33		26.8	590321984	0.893932	21.2	1.78786	0	0	1.78786	0	925.35		26.8	434068320	0.901524	16.7	1.80305	0	0	1.80305	0	925.34	26.8	512195152	0.897728	-0.02467	-26.6612	0.00536859	0.0059802
H3N1S1(2)	3	1		1			20.0262	999.352	999.37		37.8	5862010368	8.87691	196.5	26.6307	8.87691	0	8.87691	0	999.38		37.7	4598736896	9.5512	157.9	28.6536	9.5512	0	9.5512	0	999.375	37.75	5230373632	9.21406	-0.02287	-22.8848	0.47679	0.051746
H3N1S1(4)	3	1		1			20.0262	999.352	999.38		45.7	14649486336	22.1839	416.5	66.5517	22.1839	0	22.1839	0	999.37		45.7	10138616832	21.0571	340	63.1712	21.0571	0	21.0571	0	999.375	45.7	12394051584	21.6205	-0.02287	-22.8848	0.796785	0.0368533
H3N1G1	3	1			1		20.0262	1015.34	1015.36		45.1	256282896	0.388092	11.9	1.16428	0.388092	0	0	0.388092	1015.33		45	189119248	0.392785	6.9	1.17836	0.392785	0	0	0.392785	1015.35	45.05	222701072	0.390439	-0.00517	-5.09189	0.00331829	0.00849888
H4N2(2)	4	2					20.0262	1073.39	1073.42		50.8	2697229312	4.08445	95.7	16.3378	8.16889	0	0	0	1073.43		50.7	1881845888	3.90844	89	15.6338	7.81688	0	0	0	1073.43	50.75	2289537600	3.99644	-0.03607	-33.6038	0.124457	0.0311419
H4N2F1(2)	4	2	1				20.0262	1219.45	1219.44		42.8	240986384	0.364929	13.2	1.45971	0.729857	0.364929	0	0	1219.48		42.7	156926608	0.325924	8.7	1.30369	0.651847	0.325924	0	0	1219.46	42.75	198956496	0.345426	-0.01317	-10.8	0.0275807	0.0798454
H3N1S2 (3)	3	1		2			20.0262	1290.45	1290.42	644.71	40.7	1156627456	1.7515	45.5	5.25449	1.7515	0	3.50299	0	1290.46	644.73	40.6	636393984	1.32174	27.3	3.96521	1.32174	0	2.64348	0	1290.44	40.65	896510720	1.53662	0.00753	5.83518	0.303884	0.197762
H4N2S1 (2)	4	2		1			20.0262	1364.48	1364.48	681.74	56.7	3571923200	5.40901	124.8	21.636	10.818	0	5.40901	0	1364.46	681.73	56.6	2929689856	6.08472	120.1	24.3389	12.1694	0	6.08472	0	1364.47	56.65	3250806528	5.74687	0.01433	10.5021	0.477804	0.0831417
H4N2G1	4	2			1		20.0262	1380.47	1380.42		55.9	104237200	0.157848	7.7	0.631391	0.315695	0	0	0.157848	1380.46		55.9	70055528	0.1455	10.6	0.581998	0.290999	0	0	0.1455	1380.44	55.9	87146364	0.151674	0.03203	23.2022	0.00873143	0.0575672
H5N3(1)	5	3					20.0262	1438.52	1438.52	718.76	54.1	1105307392	1.67378	50.1	8.3689	5.02134	0	0	0	1438.52	718.76	54	1072775680	2.22807	46.6	11.1403	6.6842	0	0	0	1438.52	54.05	1089041536	1.95092	0.00113	0.785529	0.39194	0.200899
H4N2S2	4	2		2			20.0262	1655.58	1655.56	827.28	51.3	349000480	0.528496	13.3	2.11398	1.05699	0	1.05699	0	1655.58	827.29	51.1	260019104	0.540038	9.1	2.16015	1.08008	0	1.08008	0	1655.57	51.2	304509792	0.534267	0.00973	5.8771	0.00816182	0.0152767
H5N3S1(1)	5	3		1			20.0262	1729.62	1729.62	864.31	50.6	794970368	1.20383	24.7	6.01917	3.6115	0	1.20383	0	1729.62	864.31	50.5	489204896	1.01604	16.7	5.08019	3.04811	0	1.01604	0	1729.62	50.55	642087632	1.10994	-0.00347	-2.00623	0.132791	0.119639
H5N3S1 (3)	5	3		1			20.0262	1729.62	1729.62	864.31	57.8	2466074112	3.73441	81	18.672	11.2032	0	3.73441	0	1729.6	864.3	57.8	1720996352	3.57437	59.9	17.8718	10.7231	0	3.57437	0	1729.61	57.8	2093535232	3.65439	0.00653	3.7754	0.113164	0.0309667
H5N3S1(4)	5	3		1			20.0262	1729.62	1729.6	864.3	63.8	454532128	0.688304	12.3	3.44152	2.06491	0	0.688304	0	1729.58	864.29	63.8	368645536	0.765646	13.8	3.82823	2.29694	0	0.765646	0	1729.59	63.8	411588832	0.726975	0.02653	15.3387	0.0546896	0.0752291
H5N3S2 (1)	5	3		2			20.0262	2020.71	2020.74	1009.87	53.1	578572096	0.876139	21.5	4.38069	2.62842	0	1.75228	0	2020.74	1009.87	53	420972256	0.874325	14.5	4.37162	2.62297	0	1.74865	0	2020.74	53.05	499772176	0.875232	-0.02807	-13.8911	0.00128277	0.00146564
H5N3S2 (2)	5	3		2			20.0262	2020.71	2020.72	1009.86	57.3	2908826880	4.40487	123.2	22.0244	13.2146	0	8.80974	0	2020.72	1009.86	57.2	2057630464	4.27353	74.9	21.3676	12.8206	0	8.54706	0	2020.72	57.25	2483228672	4.3392	-0.00807	-3.99364	0.0928737	0.0214034
												66036581456	100		2.94799	0.947994	0.00364929	0.985673	0.00998959				48148276552	100		2.94959	0.949586	0.00325924	0.981113	0.00906781			57092429004	100

## Sheet: S-3.3 HEL
Supplementary Table S-3.3 - GSL glycans present in HEL cell line, retention times (min), peak areas, relative abundances with standard deviation and relative standard deviation (CV), and calculations of monosaccharide average compositions for each technical (1-2) replicate.
	162.053	203.079	146.058	291.095	307.083	-1.00727
	H	N	F	S	G	H+	Reduced Reducing end mass	Theoretical	Technical replicate 1											Technical replicate 2											Average
Composition								[M-H]1-	[M-H]1-	[M-2H]2-	RT (min)	Peak area	Rel. peak area (%)	S/N	H	N	F	S	G	[M-H]1-	[M-2H]2-	RT (min)	Peak area	Rel. peak area (%)	S/N	H	N	F	S	G	[M-H]1-	RT (min)	Peak area	Rel. peak area (%)	m/z error	ppm error	SD (%)	CV (%)
H2N1	2	1					20.0262	546.204	546.21		30.1	236217904	0.256108	14.9	0.512215	0.256108	0	0	0	546.19		30.1	158190784	0.487881	12.1	0.975762	0.487881	0	0	0	546.2	30.1	197204344	0.371994	0.00393	7.19511	0.163889	0.440567
H2S1	2			1			20.0262	634.22	634.22		32.7	10055751680	10.9024	370.4	21.8049	0	0	10.9024	0	634.23		32.6	2720361472	8.38995	118.2	16.7799	0	0	8.38995	0	634.225	32.65	6388056576	9.6462	-0.00507	-7.99407	1.77661	0.184177
H2G1	2				1		20.0262	650.208	650.2		32	1357064448	1.47133	77.2	2.94266	0	0	0	1.47133	650.19		31.8	412739264	1.27294	26.8	2.54588	0	0	0	1.27294	650.195	31.9	884901856	1.37214	0.01263	19.4246	0.140282	0.102236
H3N1(1)	3	1					20.0262	708.257	708.25		25.3	1042846784	1.13065	34.4	3.39196	1.13065	0	0	0	708.27		25	347532544	1.07184	11.8	3.21551	1.07184	0	0	0	708.26	25.15	695189664	1.10125	-0.00327	-4.61697	0.0415915	0.0377677
H3N1 (2)	3	1					20.0262	708.257	708.26		38.1	3250825728	3.52455	121.7	10.5736	3.52455	0	0	0	708.26		38.1	1173913984	3.6205	44	10.8615	3.6205	0	0	0	708.26	38.1	2212369856	3.57252	-0.00327	-4.61697	0.0678519	0.0189927
H3N1F1(2)	3	1	1				20.0262	854.315	854.34		42.2	1424833024	1.5448	43.4	4.63441	1.5448	1.5448	0	0	854.33		42.2	526609344	1.62413	25.5	4.87239	1.62413	1.62413	0	0	854.335	42.2	975721184	1.58447	-0.02037	-23.8437	0.0560928	0.0354017
H4N1(1)	4	1					20.0262	870.31	870.31		27.6	1384600960	1.50118	38.1	6.00474	1.50118	0	0	0	870.31		27.5	496147680	1.53018	19.3	6.12074	1.53018	0	0	0	870.31	27.55	940374320	1.51568	-0.00047	-0.540038	0.0205055	0.0135289
H4N1(2)	4	1					20.0262	870.31	870.32		43.9	2066407168	2.2404	56.7	8.9616	2.2404	0	0	0	870.31		43.9	780892736	2.40837	25.9	9.6335	2.40837	0	0	0	870.315	43.9	1423649952	2.32439	-0.00547	-6.28512	0.118777	0.0511002
H2S2	2			2			20.0262	925.315	925.34		26.5	16114193408	17.471	369.6	34.942	0	0	34.942	0	925.34		26.4	5573278208	17.1887	130.8	34.3774	0	0	34.3774	0	925.34	26.45	10843735808	17.3299	-0.02467	-26.6612	0.199615	0.0115186
H2G2	2				2		20.0262	957.291	957.32		26.1	1090130304	1.18192	31	2.36384	0	0	0	2.36384	957.32		26	332830144	1.02649	8.4	2.05298	0	0	0	2.05298	957.32	26.05	711480224	1.10421	-0.02927	-30.5759	0.109904	0.0995325
H3N1S1(1)	3	1		1			20.0262	999.352	999.39		21.9	3527716864	3.82475	84.3	11.4743	3.82475	0	3.82475	0	999.38		21	1349533440	4.16214	46.8	12.4864	4.16214	0	4.16214	0	999.385	21.45	2438625152	3.99344	-0.03287	-32.8913	0.238567	0.0597397
H3N1S1(2)	3	1		1			20.0262	999.352	999.37		37.7	1472743936	1.59675	38	4.79025	1.59675	0	1.59675	0	999.37		37.7	556623680	1.7167	14.2	5.1501	1.7167	0	1.7167	0	999.37	37.7	1014683808	1.65672	-0.01787	-17.8816	0.0848177	0.051196
H3N1S1(4)	3	1		1			20.0262	999.352	999.37		45.6	26360664064	28.5802	586.6	85.7407	28.5802	0	28.5802	0	999.37		45.6	10804188160	33.3215	373.9	99.9646	33.3215	0	33.3215	0	999.37	45.6	18582426112	30.9509	-0.01787	-17.8816	3.35259	0.10832
H3N1G1(2)	3	1			1		20.0262	1015.34	1015.36		45	1526501120	1.65503	54.6	4.9651	1.65503	0	0	1.65503	1015.35		45	399680768	1.23267	18.2	3.698	1.23267	0	0	1.23267	1015.36	45	963090944	1.44385	-0.01517	-14.9408	0.298658	0.206848
H4N2(2)	4	2					20.0262	1073.39	1073.42		50.8	2819825152	3.05726	87.4	12.229	6.11451	0	0	0	1073.42		50.8	932778496	2.87681	35.5	11.5072	5.75362	0	0	0	1073.42	50.8	1876301824	2.96703	-0.03107	-28.9457	0.127594	0.0430039
H4N1S1	4	1		1			20.0262	1161.4	1161.4		29.4	547424960	0.593518	13.8	2.37407	0.593518	0	0.593518	0	1161.46		29.5	155617984	0.479946	6.7	1.91978	0.479946	0	0.479946	0	1161.43	29.45	351521472	0.536732	-0.02507	-21.5859	0.0803077	0.149623
H3N2S1(2)	3	2		1			20.0262	1202.43	1202.44		35.4	588210240	0.637738	24.8	1.91321	1.27548	0	0.637738	0	1202.45		35.3	171251232	0.528161	8.1	1.58448	1.05632	0	0.528161	0	1202.45	35.35	379730736	0.582949	-0.01347	-11.2023	0.0774824	0.132914
H3N2S1(3)	3	2		1			20.0262	1202.43	1202.44		38.4	461023712	0.499842	20.8	1.49953	0.999684	0	0.499842	0	1202.44		38.4	131978200	0.407038	8.1	1.22111	0.814076	0	0.407038	0	1202.44	38.4	296500956	0.45344	-0.00847	-7.04406	0.0656224	0.144721
H5N2	5	2					20.0262	1235.44	1235.43		55.2	1111321088	1.20489	45.7	6.02447	2.40979	0	0	0	1235.47		55.1	468531968	1.44501	21.4	7.22507	2.89003	0	0	0	1235.45	55.15	789926528	1.32495	-0.00827	-6.69396	0.16979	0.128148
H3N1S2(1)	3	1		2			20.0262	1290.45	1290.44	644.72	20.8	1059344832	1.14854	27.9	3.44563	1.14854	0	2.29708	0	1290.42	644.71	19.4	321855584	0.992644	6.7	2.97793	0.992644	0	1.98529	0	1290.43	20.1	690600208	1.07059	0.01753	13.5844	0.110236	0.102967
H3N1S2(2)	3	1		2			20.0262	1290.45	1290.44	644.72	23	2769129728	3.00229	82.6	9.00687	3.00229	0	6.00458	0	1290.42	644.71	22.8	929838336	2.86774	30.7	8.60323	2.86774	0	5.73548	0	1290.43	22.9	1849484032	2.93502	0.01753	13.5844	0.0951405	0.0324157
H3N1S2 (3)	3	1		2			20.0262	1290.45	1290.42	644.71	40.6	7368478208	7.98891	219.5	23.9667	7.98891	0	15.9778	0	1290.46	644.73	40.5	2147507456	6.62319	71.4	19.8696	6.62319	0	13.2464	0	1290.44	40.55	4757992832	7.30605	0.00753	5.83518	0.965706	0.132179
H4N2S1 (2)	4	2		1			20.0262	1364.48	1364.5	681.75	56.6	2638351360	2.8605	83.7	11.442	5.721	0	2.8605	0	1364.58	681.79	56.5	949241856	2.92759	40.2	11.7103	5.85517	0	2.92759	0	1364.54	56.55	1793796608	2.89404	-0.05567	-40.7993	0.0474355	0.0163907
H4N2G1	4	2			1		20.0262	1380.47	1380.46		55.8	884974016	0.959489	33.6	3.83796	1.91898	0	0	0.959489	1380.42	689.71	55.8	244043776	0.752663	11	3.01065	1.50533	0	0	0.752663	1380.44	55.8	564508896	0.856076	0.03203	23.2022	0.146248	0.170836
H5N3F1(5)	5	3	1				20.0262	1584.58	1584.58	791.79	60	406311968	0.440524	9	2.20262	1.32157	0.440524	0	0	1584.52	791.76	60	185931888	0.573438	7.3	2.86719	1.72031	0.573438	0	0	1584.55	60	296121928	0.506981	0.02903	18.3203	0.0939848	0.185381
H5N3S2 (2)	5	3		2			20.0262	2020.71	2020.72	1009.86	57.2	668992512	0.725322	17	3.62661	2.17597	0	1.45064	0	2020.74	1009.87	57.1	152958000	0.471742	7	2.35871	1.41523	0	0.943485	0	2020.73	57.15	410975256	0.598532	-0.01807	-8.94239	0.179308	0.299579
												92233885168	100		2.84671	0.805247	0.0198533	1.10168	0.0644969				32424056984	100		2.8759	0.831495	0.0219757	1.08221	0.0531125			62328971076	100

## Sheet: S-3.4 HEL 92.1.7
Supplementary Table S-3.4 - GSL glycans present in HEL92.1.7 cell line, retention times (min), peak areas, relative abundances with standard deviation and relative standard deviation (CV), and calculations of monosaccharide average compositions for each technical (1-2) replicate.
	162.053	203.079	146.058	291.095	307.083	-1.00727
	H	N	F	S	G	H+	Reduced Reducing end mass	Theoretical	Technical replicate 1											Technical replicate 2											Average
Composition								[M-H]1-	[M-H]1-	[M-2H]2-	RT (min)	Peak area	Rel. peak area (%)	S/N	H	N	F	S	G	[M-H]1-	[M-2H]2-	RT (min)	Peak area	Rel. peak area (%)	S/N	H	N	F	S	G	[M-H]1-	RT (min)	Peak area	Rel. peak area (%)	m/z error	ppm error	SD (%)	CV (%)
H2S1	2			1			20.0262	634.22	634.21		32.1	4721459712	17.0198	179.7	34.0396	0	0	17.0198	0	634.21		32.7	5266587648	16.3034	223	32.6068	0	0	16.3034	0	634.21	32.4	4994023680	16.6616	0.00993	15.657	0.506587	0.0304045
H2G1	2				1		20.0262	650.208	650.17		31.3	268207312	0.966828	15.2	1.93366	0	0	0	0.966828	650.21		31.9	309777504	0.958956	17.3	1.91791	0	0	0	0.958956	650.19	31.6	288992408	0.962892	0.01763	27.1144	0.00556645	0.00578097
H3N1 (2)	3	1					20.0262	708.257	708.24		37.4	480525856	1.73219	20.8	5.19657	1.73219	0	0	0	708.27		38.1	548078080	1.69665	19.2	5.08994	1.69665	0	0	0	708.255	37.75	514301968	1.71442	0.00173	2.44262	0.0251331	0.0146599
H2N1S1	2	1		1			20.0262	837.299	837.31		19.7	468041568	1.68719	15.4	3.37437	1.68719	0	1.68719	0	837.3		20.2	625224192	1.93546	27.3	3.87092	1.93546	0	1.93546	0	837.305	19.95	546632880	1.81132	-0.00567	-6.77177	0.175557	0.0969219
H3N1F1(2)	3	1	1				20.0262	854.315	854.33		41.5	361674816	1.30376	11.2	3.91127	1.30376	1.30376	0	0	854.32		42.1	388214048	1.20177	13.6	3.6053	1.20177	1.20177	0	0	854.325	41.8	374944432	1.25276	-0.01037	-12.1384	0.0721189	0.0575679
H4N1(1)	4	1					20.0262	870.31	870.32		26.7	221470512	0.798352	6.6	3.19341	0.798352	0	0	0	870.33		27.4	283648032	0.878069	7.4	3.51228	0.878069	0	0	0	870.325	27.05	252559272	0.838211	-0.01547	-17.7753	0.0563681	0.0672482
H4N1(2)	4	1					20.0262	870.31	870.31		43.3	339467776	1.22371	10.3	4.89483	1.22371	0	0	0	870.32		43.8	426875648	1.32145	15.7	5.28579	1.32145	0	0	0	870.315	43.55	383171712	1.27258	-0.00547	-6.28512	0.069114	0.0543102
H2S2	2			2			20.0262	925.315	925.34		25.8	8447200768	30.4503	226	60.9006	0	0	60.9006	0	925.33		26.4	10006171648	30.9754	255.5	61.9508	0	0	61.9508	0	925.335	26.1	9226686208	30.7128	-0.01967	-21.2576	0.371297	0.0120893
H3N1S1(1)	3	1		1			20.0262	999.352	999.38		21.1	403941216	1.45612	12.7	4.36836	1.45612	0	1.45612	0	999.37		21.7	461909472	1.4299	14.8	4.2897	1.4299	0	1.4299	0	999.375	21.4	432925344	1.44301	-0.02287	-22.8848	0.0185396	0.0128478
H3N1S1(4)	3	1		1			20.0262	999.352	999.37		45.3	8210799104	29.5981	286	88.7943	29.5981	0	29.5981	0	999.37		45.8	9472155648	29.3223	308.9	87.9668	29.3223	0	29.3223	0	999.37	45.55	8841477376	29.4602	-0.01787	-17.8816	0.195052	0.00662087
H3N1G1(2)	3	1			1		20.0262	1015.34	1015.37		44.5	196996336	0.710128	7.6	2.13038	0.710128	0	0	0.710128	1015.34		45.1	302365120	0.93601	19.6	2.80803	0.93601	0	0	0.93601	1015.36	44.8	249680728	0.823069	-0.01517	-14.9408	0.159722	0.194057
H4N2(2)	4	2					20.0262	1073.39	1073.42		50.3	481636480	1.73619	21.5	6.94477	3.47239	0	0	0	1073.42		50.8	577056192	1.78635	18.5	7.14541	3.5727	0	0	0	1073.42	50.55	529346336	1.76127	-0.03107	-28.9457	0.0354673	0.0201373
H2N1S2	2	1		2			20.0262	1128.39	1128.43		19.2	202668096	0.730574	8.4	1.46115	0.730574	0	1.46115	0	1128.41		19.8	277534912	0.859145	13.1	1.71829	0.859145	0	1.71829	0	1128.42	19.5	240101504	0.794859	-0.02527	-22.3946	0.0909135	0.114377
H3N1F1S1(2)	3	1	1	1			20.0262	1145.41	1145.42		35.9	226796192	0.81755	9.8	2.45265	0.81755	0.81755	0.81755	0	1145.43		36.6	316342912	0.97928	15.7	2.93784	0.97928	0.97928	0.97928	0	1145.43	36.25	271569552	0.898415	-0.01497	-13.0696	0.11436	0.127291
H5N2	5	2					20.0262	1235.44	1235.47		54.7	214543248	0.773381	9.7	3.86691	1.54676	0	0	0	1235.44		55.1	306492544	0.948787	12.7	4.74393	1.89757	0	0	0	1235.45	54.9	260517896	0.861084	-0.01327	-10.7411	0.124031	0.14404
H3N1S2(2)	3	1		2			20.0262	1290.45	1290.4	644.7	22.3	536743936	1.93484	16.4	5.80453	1.93484	0	3.86969	0	1290.42	644.71	22.9	575776512	1.78239	18.5	5.34717	1.78239	0	3.56478	0	1290.41	22.6	556260224	1.85862	0.03753	29.0829	0.107801	0.0580006
H3N1S2 (3)	3	1		2			20.0262	1290.45	1290.42	644.71	40.2	1213465984	4.37428	37.9	13.1228	4.37428	0	8.74855	0	1290.44	644.72	40.8	1368704000	4.237	38.9	12.711	4.237	0	8.474	0	1290.43	40.5	1291084992	4.30564	0.01753	13.5844	0.0970703	0.0225449
H4N2S1 (2)	4	2		1			20.0262	1364.48	1364.48	681.74	56.4	624094400	2.24972	19.5	8.99889	4.49944	0	2.24972	0	1364.46	681.73	56.7	659213056	2.04068	26.1	8.16271	4.08136	0	2.04068	0	1364.47	56.55	641653728	2.1452	0.01433	10.5021	0.147816	0.0689056
H4N2G1	4	2			1		20.0262	1380.47	1380.46		55.5	121218136	0.436965	9.6	1.74786	0.873929	0	0	0.436965	1380.45		56	131494968	0.40706	14.3	1.62824	0.814119	0	0	0.40706	1380.45	55.75	126356552	0.422012	0.01703	12.3364	0.0211461	0.0501078
												27740951448	100		2.57137	0.567593	0.0212131	1.27808	0.0211392				32303622136	100		2.55671	0.56131	0.0218105	1.27719	0.0189497			30022286792	100

## Sheet: S-3.5 HL60
Supplementary Table S-3.5 - GSL glycans present in HL60 cell line, retention times (min), peak areas, relative abundances with standard deviation and relative standard deviation (CV), and calculations of monosaccharide average compositions for each technical (1-2) replicate.
	162.053	203.079	146.058	291.095	307.083	-1.00727
	H	N	F	S	G	H+	Reduced Reducing end mass	Theoretical	Technical replicate 1											Technical replicate 2											Average
Composition								[M-H]1-	[M-H]1-	[M-2H]2-	RT (min)	Peak area	Rel. peak area (%)	S/N	H	N	F	S	G	[M-H]1-	[M-2H]2-	RT (min)	Peak area	Rel. peak area (%)	S/N	H	N	F	S	G	[M-H]1-	RT (min)	Peak area	Rel. peak area (%)	m/z error	ppm error	SD (%)	CV (%)
H2N1	2	1					20.0262	546.204	546.22		29.3	170010848	0.2062	10.5	0.412399	0.2062	0	0	0	546.18		29.3	242612064	0.260394	20.1	0.520787	0.260394	0	0	0	546.2	29.3	206311456	0.233297	0.00393	7.19511	0.0383209	0.164258
H2S1	2			1			20.0262	634.22	634.22		32.2	2343433984	2.84226	93	5.68452	0	0	2.84226	0	634.22		32.2	3269503232	3.50913	100.5	7.01826	0	0	3.50913	0	634.22	32.2	2806468608	3.1757	-7e-05	-0.110372	0.471548	0.148487
H2G1	2				1		20.0262	650.208	650.22		31.4	210560064	0.25538	18.2	0.510761	0	0	0	0.25538	650.22		31.4	237485360	0.254891	19.8	0.509782	0	0	0	0.254891	650.22	31.4	224022712	0.255136	-0.01237	-19.0247	0.000345877	0.00135566
H3N1 (2)	3	1					20.0262	708.257	708.24		37.5	6043036672	7.32937	179.5	21.9881	7.32937	0	0	0	708.25		37.5	6413006848	6.88303	154.4	20.6491	6.88303	0	0	0	708.245	37.5	6228021760	7.1062	0.01173	16.5618	0.31561	0.0444133
H2N1S1	2	1		1			20.0262	837.299	837.29		19.6	260974704	0.316526	9.8	0.633053	0.316526	0	0.316526	0	837.29		19.8	376803104	0.40442	9.2	0.808839	0.40442	0	0.40442	0	837.29	19.7	318888904	0.360473	0.00933	11.143	0.0621501	0.172413
H3N1F1(1)	3	1	1				20.0262	854.315	854.33		29.5	323618944	0.392505	8.1	1.17752	0.392505	0.392505	0	0	854.31		29.5	469543328	0.503957	12.9	1.51187	0.503957	0.503957	0	0	854.32	29.5	396581136	0.448231	-0.00537	-6.28574	0.0788085	0.175821
H4N1(1)	4	1					20.0262	870.31	870.32		26.8	401845056	0.487383	8.8	1.94953	0.487383	0	0	0	870.33		26.8	445985600	0.478673	12.3	1.91469	0.478673	0	0	0	870.325	26.8	423915328	0.483028	-0.01547	-17.7753	0.00615875	0.0127503
H4N1(2)	4	1					20.0262	870.31	870.33		43.3	392857536	0.476482	9.7	1.90593	0.476482	0	0	0	870.34		43.3	520047008	0.558162	15.1	2.23265	0.558162	0	0	0	870.335	43.3	456452272	0.517322	-0.02547	-29.2654	0.0577567	0.111646
H3N2	3	2					20.0262	911.336	911.37		45	484069408	0.587109	11.5	1.76133	1.17422	0	0	0	911.33		45	529262816	0.568054	16.8	1.70416	1.13611	0	0	0	911.35	45	506666112	0.577581	-0.01387	-15.2194	0.0134745	0.0233292
H2S2	2			2			20.0262	925.315	925.33		26	973784384	1.18107	25.1	2.36213	0	0	2.36213	0	925.33		26	1096293760	1.17664	28.6	2.35329	0	0	2.35329	0	925.33	26	1035039072	1.17885	-0.01467	-15.8541	0.0031273	0.00265283
H3N1S1(1)	3	1		1			20.0262	999.352	999.37		21.1	936683136	1.13607	19.5	3.4082	1.13607	0	1.13607	0	999.36		21.2	887446592	0.952489	23	2.85747	0.952489	0	0.952489	0	999.365	21.15	912064864	1.04428	-0.01287	-12.8783	0.129809	0.124305
H3N1S1(2)	3	1		1			20.0262	999.352	999.37		37.2	13305186304	16.1374	291.6	48.4121	16.1374	0	16.1374	0	999.37		37.1	16321161216	17.5174	378.4	52.5521	17.5174	0	17.5174	0	999.37	37.15	14813173760	16.8274	-0.01787	-17.8816	0.97582	0.0579901
H3N1S1(4)	3	1		1			20.0262	999.352	999.37		45.4	10176956416	12.3432	236.1	37.0297	12.3432	0	12.3432	0	999.38		45.4	12770328576	13.7063	315.9	41.1189	13.7063	0	13.7063	0	999.375	45.4	11473642496	13.0248	-0.02287	-22.8848	0.963821	0.0739991
H3N1G1(1)	3	1			1		20.0262	1015.34	1015.38		20.3	159634896	0.193615	6.6	0.580845	0.193615	0	0	0.193615	1015.38		20.4	220273856	0.236418	9.5	0.709254	0.236418	0	0	0.236418	1015.38	20.35	189954376	0.215017	-0.04017	-39.5631	0.0302663	0.140763
H3N1G1(2)	3	1			1		20.0262	1015.34	1015.38		44.8	228263968	0.276853	10.2	0.830558	0.276853	0	0	0.276853	1015.35		44.7	166512496	0.178717	9	0.53615	0.178717	0	0	0.178717	1015.37	44.75	197388232	0.227785	-0.02517	-24.7897	0.0693927	0.304642
H4N2(2)	4	2					20.0262	1073.39	1073.41		50.2	13183956992	15.9903	421.2	63.9613	31.9806	0	0	0	1073.42		50.3	13946557440	14.9687	313.8	59.8749	29.9375	0	0	0	1073.41	50.25	13565257216	15.4795	-0.02607	-24.2876	0.722374	0.0466664
H3N2S1(1)	3	2		1			20.0262	1202.43	1202.46		29	189987904	0.230429	7.6	0.691287	0.460858	0	0.230429	0	1202.45		29	259033072	0.278018	9.1	0.834054	0.556036	0	0.278018	0	1202.45	29	224510488	0.254224	-0.02347	-19.5188	0.0336505	0.132366
H4N2F1(2)	4	2	1				20.0262	1219.45	1219.46		42.2	2202209536	2.67098	59.6	10.6839	5.34195	2.67098	0	0	1219.47		42.2	1953247744	2.09641	66.9	8.38562	4.19281	2.09641	0	0	1219.47	42.2	2077728640	2.38369	-0.01817	-14.9002	0.406283	0.170443
H5N2	5	2					20.0262	1235.44	1235.46		54.8	353481696	0.428724	17.1	2.14362	0.857449	0	0	0	1235.46		54.8	284388384	0.305232	14.2	1.52616	0.610464	0	0	0	1235.46	54.8	318935040	0.366978	-0.01827	-14.7882	0.0873225	0.23795
H3N1S2(1)	3	1		2			20.0262	1290.45	1290.48	644.74	20.1	309510176	0.375393	8.4	1.12618	0.375393	0	0.750786	0	1290.48		20.2	396946176	0.426039	9.8	1.27812	0.426039	0	0.852078	0	1290.48	20.15	353228176	0.400716	-0.03247	-25.1618	0.0358122	0.0893704
H4N2S1 (1)	4	2		1			20.0262	1364.48	1364.48	681.74	47.4	2981771520	3.61648	97.6	14.4659	7.23295	0	3.61648	0	1364.5	681.75	47.4	3388955136	3.63734	88.4	14.5494	7.27468	0	3.63734	0	1364.49	47.4	3185363328	3.62691	-0.00567	-4.15542	0.0147512	0.00406715
H4N2S1 (2)	4	2		1			20.0262	1364.48	1364.48	681.74	56.6	10880220160	13.1962	338.1	52.7848	26.3924	0	13.1962	0	1364.48	681.74	56.5	12662996992	13.5911	320	54.3644	27.1822	0	13.5911	0	1364.48	56.55	11771608576	13.3936	0.00433	3.17336	0.279229	0.0208478
H5N3(2)	5	3					20.0262	1438.52	1438.52	718.76	60.4	1421843840	1.7245	40.2	8.6225	5.1735	0	0	0	1438.52	718.76	60.4	1431774592	1.53671	40.2	7.68356	4.61014	0	0	0	1438.52	60.4	1426809216	1.63061	0.00113	0.785529	0.132786	0.0814336
H4N2F1S1(2)	4	2	1	1			20.0262	1510.54	1510.54	754.77	46.8	828948736	1.0054	29.8	4.0216	2.0108	1.0054	1.0054	0	1510.54	754.77	46.8	1088918784	1.16873	39.3	4.67491	2.33746	1.16873	1.16873	0	1510.54	46.8	958933760	1.08706	0.00223	1.47629	0.11549	0.10624
H5N3F1(2)	5	3	1				20.0262	1584.58	1584.56	791.78	46.1	556201600	0.674596	17.3	3.37298	2.02379	0.674596	0	0	1584.56	791.78	46.2	682279552	0.732285	18.9	3.66143	2.19686	0.732285	0	0	1584.56	46.15	619240576	0.70344	0.01903	12.0095	0.0407926	0.0579901
H5N3F1(3)	5	3	1				20.0262	1584.58	1584.56	791.78	51.9	1357564928	1.64654	42	8.23269	4.93962	1.64654	0	0	1584.56	791.78	51.9	1357564928	1.45706	42	7.28532	4.37119	1.45706	0	0	1584.56	51.9	1357564928	1.5518	0.01903	12.0095	0.133979	0.0863379
H5N3S1(2)	5	3		1			20.0262	1729.62	1729.6	864.3	55.6	1481619072	1.797	38.1	8.985	5.391	0	1.797	0	1729.62	864.31	55.6	1488615808	1.59772	38.9	7.9886	4.79316	0	1.59772	0	1729.61	55.6	1485117440	1.69736	0.00653	3.7754	0.140912	0.0830185
H5N3S1(4)	5	3		1			20.0262	1729.62	1729.6	864.3	63.8	3577747200	4.33931	89.8	21.6966	13.0179	0	4.33931	0	1729.62	864.31	63.9	3350824448	3.59641	77.6	17.9821	10.7892	0	3.59641	0	1729.61	63.85	3464285824	3.96786	0.00653	3.7754	0.52531	0.132391
H5N3F2(1)	5	3	2				20.0262	1730.64	1730.64	864.82	42.2	672200640	0.815286	18.9	4.07643	2.44586	1.63057	0	0	1730.64	864.82	42.2	585122560	0.628007	17.2	3.14004	1.88402	1.25601	0	0	1730.64	42.2	628661600	0.721647	-0.00307	-1.77391	0.132426	0.183506
H5N3F1S1(1)	5	3	1	1			20.0262	1875.67	1875.68	937.34	49.4	1130856576	1.37157	33.1	6.85786	4.11472	1.37157	1.37157	0	1875.7	937.35	49.4	1309388672	1.40536	37.9	7.02678	4.21607	1.40536	1.40536	0	1875.69	49.4	1220122624	1.38846	-0.01557	-8.30101	0.0238886	0.017205
H5N3F1S1(2)	5	3	1	1			20.0262	1875.67	1875.7	937.35	53.9	901298304	1.09315	25	5.46575	3.27945	1.09315	1.09315	0	1875.66	937.33	53.8	913700288	0.980667	30.2	4.90334	2.942	0.980667	0.980667	0	1875.68	53.85	907499296	1.03691	-0.00557	-2.9696	0.0795376	0.0767065
H6N4F1(1)	6	4	1				20.0262	1949.71	1949.78	974.39	53.8	327323680	0.396998	9.6	2.38199	1.58799	0.396998	0	0	1949.72	974.36	53.8	298428256	0.320301	7.1	1.9218	1.2812	0.320301	0	0	1949.75	53.8	312875968	0.35865	-0.03877	-19.885	0.0542335	0.151216
H6N4F1(2)	6	4	1				20.0262	1949.71	1949.72	974.36	59.8	295401216	0.358281	8.6	2.14969	1.43312	0.358281	0	0	1949.74	974.37	59.8	396595648	0.425663	11.4	2.55398	1.70265	0.425663	0	0	1949.73	59.8	345998432	0.391972	-0.01877	-9.62707	0.0476463	0.121555
H5N3S2(2)	5	3		2			20.0262	2020.71	2020.7	1009.85	57.3	496481632	0.602164	9.6	3.01082	1.80649	0	1.20433	0	2020.74	1009.87	57.2	389172192	0.417695	9.2	2.08848	1.25309	0	0.835391	0	2020.72	57.25	442826912	0.509929	-0.00807	-3.99364	0.130439	0.255798
H6N4S1(1)	6	4		1			20.0262	2094.75	2094.74	1046.87	62.2	270865344	0.328522	8.5	1.97113	1.31409	0	0.328522	0	2094.76	1046.88	62.2	336567008	0.361235	11.6	2.16741	1.44494	0	0.361235	0	2094.75	62.2	303716176	0.344878	-0.00127	-0.606278	0.0231312	0.0670705
H6N4S1(2)	6	4		1			20.0262	2094.75	2094.78	1046.89	71.4	518745312	0.629166	16	3.775	2.51667	0	0.629166	0	2094.78	1046.89	71.5	435753696	0.467691	10.5	2.80615	1.87076	0	0.467691	0	2094.78	71.45	477249504	0.548429	-0.03127	-14.9278	0.11418	0.208196
H6N4F1S1(1)	6	4	1	1			20.0262	2240.81	2240.84	1119.92	51.4	888283648	1.07737	31.6	6.46419	4.30946	1.07737	1.07737	0	2240.86	1119.93	51.3	901029120	0.967067	25	5.8024	3.86827	0.967067	0.967067	0	2240.85	51.35	894656384	1.02222	-0.04337	-19.3546	0.0779925	0.0762974
H6N4F1S1(2)	6	4	1	1			20.0262	2240.81	2240.8	1119.9	55.6	1212186624	1.47021	44.2	8.82129	5.88086	1.47021	1.47021	0	2240.82	1119.91	55.6	1347169664	1.44591	47	8.67544	5.78363	1.44591	1.44591	0	2240.81	55.6	1279678144	1.45806	-0.00337	-1.50392	0.0171887	0.0117888
												82449622656	100		3.74409	1.74357	0.137882	0.672475	0.00725848				93171296016	100		3.68172	1.6834	0.127594	0.696277	0.00670026			87810459336	100

## Sheet: S-3.6  Kasumi1
Supplementary Table S-3.6 - GSL glycans present in Kasumi cell line, retention times (min), peak areas, relative abundances with standard deviation and relative standard deviation (CV), and calculations of monosaccharide average compositions for each technical (1-2) replicate.
	162.053	203.079	146.058	291.095	307.083	-1.00727
	H	N	F	S	G	H+	Reduced Reducing end mass	Theoretical	Technical replicate 1											Technical replicate 2											Average
Composition								[M-H]1-	[M-H]1-	[M-2H]2	RT(min)	Peak area	Rel. peak area (%)	S/N	H	N	F	S	G	[M-H]1-	[M-2H]2-	RT(min)	Peak area	Rel. peak area (%)	S/N	H	N	F	S	G	[M-H]1-	RT (min)	Peak area	Rel. peak area (%)	m/z error	ppm error	SD (%)	CV (%)
H2S1	2			1			20.0262	634.22	634.21		31.5	5783260160	22.9231	178.8	45.8462	0	0	22.9231	0	634.22		31.8	1678350976	22.7166	67.2	45.4332	0	0	22.7166	0	634.215	31.65	3730805568	22.8198	0.00493	7.77333	0.145992	0.00639759
H3N1 (2)	3	1					20.0262	708.257	708.26		36.6	635781184	2.52004	25.7	7.56013	2.52004	0	0	0	708.25		37.1	177591536	2.40372	8.7	7.21115	2.40372	0	0	0	708.255	36.85	406686360	2.46188	0.00173	2.44262	0.0822556	0.0334117
H2N1S1	2	1		1			20.0262	837.299	837.32		18.6	2917263104	11.5631	56.2	23.1263	11.5631	0	11.5631	0	837.32		19.5	779149888	10.5459	29.8	21.0917	10.5459	0	10.5459	0	837.32	19.05	1848206496	11.0545	-0.02067	-24.6865	0.719329	0.0650712
H3N1S1(1)	3	1		1			20.0262	999.352	999.38		20.5	5345085440	21.1863	181.9	63.5589	21.1863	0	21.1863	0	999.38		20.9	1335794688	18.0801	52.6	54.2403	18.0801	0	18.0801	0	999.38	20.7	3340440064	19.6332	-0.02787	-27.8881	2.19641	0.111873
H3N1S1(4)	3	1		1			20.0262	999.352	999.37		44.6	3061693184	12.1356	105.3	36.4068	12.1356	0	12.1356	0	999.39		45	1056548352	14.3005	40.9	42.9014	14.3005	0	14.3005	0	999.38	44.8	2059120768	13.218	-0.02787	-27.8881	1.53078	0.11581
H4N2(2)	4	2					20.0262	1073.39	1073.43		49.4	3518100736	13.9447	122.9	55.7787	27.8894	0	0	0	1073.43		49.9	1157230336	15.6632	74.6	62.6528	31.3264	0	0	0	1073.43	49.65	2337665536	14.8039	-0.04107	-38.262	1.21518	0.0820851
H3N1S2(2)	3	1		2			20.0262	1290.45	1290.42	644.71	21.9	1498858240	5.94102	47.8	17.823	5.94102	0	11.882	0	1290.46	644.73	22.1	370910592	5.0203	12.5	15.0609	5.0203	0	10.0406	0	1290.44	22	934884416	5.48066	0.00753	5.83518	0.651042	0.118789
H4N2S1 (2)	4	2		1			20.0262	1364.48	1364.49	681.74	55.6	1893103360	7.50368	66.8	30.0147	15.0074	0	7.50368	0	1364.49		56.1	647243264	8.76049	27.5	35.042	17.521	0	8.76049	0	1364.49	55.85	1270173312	8.13209	-0.00567	-4.15542	0.888695	0.109283
H5N3S1(4)	5	3		1			20.0262	1729.62	1729.58	864.29	62.9	575842432	2.28246	17.5	11.4123	6.84739	0	2.28246	0	1729.58	864.29	63.4	185390112	2.50927	7.6	12.5463	7.52781	0	2.50927	0	1729.58	63.15	380616272	2.39587	0.03653	21.1203	0.160376	0.0669387
												25228987840	100		2.91527	1.0309	0	0.894763	0				7388209744	100		2.9618	1.06726	0	0.869534	0			16308598792	100

## Sheet: S-3.7  KG1
Supplementary Table S-3.7 - GSL glycans present in KG1 cell line, retention times (min), peak areas, relative abundances with standard deviation and relative standard deviation (CV), and calculations of monosaccharide average compositions for each technical (1-2) replicate.
	162.053	203.079	146.058	291.095	307.083	-1.00727
	H	N	F	S	G	H+	Reduced Reducing end mass	Theoretical	Technical replicate 1										Technical replicate 2										Average
Composition								[M-H]1-	[M-H]1-	RT(min)	Peak area	Rel. peak area (%)	S/N	H	N	F	S	G	[M-H]1-	RT(min)	Peak area	Rel. peak area (%)	S/N	H	N	F	S	G	[M-H]1-	RT (min)	Peak area	Rel. peak area (%)	m/z error	ppm error	SD (%)	CV (%)
H2S1	2			1			20.0262	634.22	634.22	32.3	19560482816	81.0251	537	162.05	0	0	81.0251	0	634.21	32.1	20983635968	82.9109	606.1	165.822	0	0	82.9109	0	634.215	32.2	20272059392	81.968	0.00493	7.77333	1.33345	0.0162679
H2G1	2				1		20.0262	650.208	650.15	31.6	345709248	1.43203	18	2.86405	0	0	0	1.43203	650.22	31.4	302729600	1.19615	20.5	2.3923	0	0	0	1.19615	650.185	31.5	324219424	1.31409	0.02263	34.8043	0.16679	0.126924
H3N1 (2)	3	1					20.0262	708.257	708.25	37.7	346147936	1.43384	13.9	4.30153	1.43384	0	0	0	708.27	37.5	419962272	1.65936	16.6	4.97809	1.65936	0	0	0	708.26	37.6	383055104	1.5466	-0.00327	-4.61697	0.159466	0.103107
H2S2	2			2			20.0262	925.315	925.34	26.2	414102784	1.71533	12	3.43067	0	0	3.43067	0	925.34	25.9	429568384	1.69732	13.4	3.39464	0	0	3.39464	0	925.34	26.05	421835584	1.70633	-0.02467	-26.6612	0.0127381	0.00746522
H3N1S1(2)	3	1		1			20.0262	999.352	999.36	37.4	291780832	1.20864	6.9	3.62592	1.20864	0	1.20864	0	999.36	37.3	165089328	0.652304	8.3	1.95691	0.652304	0	0.652304	0	999.36	37.35	228435080	0.930472	-0.00787	-7.8751	0.393389	0.422784
H3N1S1(4)	3	1		1			20.0262	999.352	999.37	45.7	2237316864	9.26761	74.3	27.8028	9.26761	0	9.26761	0	999.36	45.5	1953828736	7.72	76.6	23.16	7.72	0	7.72	0	999.365	45.6	2095572800	8.49381	-0.01287	-12.8783	1.09432	0.128838
H4N2(2)	4	2					20.0262	1073.39	1073.44	50.5	326326560	1.35174	11.1	5.40695	2.70348	0	0	0	1073.42	50.5	337387360	1.33309	13.4	5.33236	2.66618	0	0	0	1073.43	50.5	331856960	1.34241	-0.04107	-38.262	0.0131857	0.00982236
H3N1F1S1(2)	3	1	1	1			20.0262	1145.41	1145.42	36.3	441523296	1.82892	19.1	5.48675	1.82892	1.82892	1.82892	0	1145.43	36.1	520972640	2.05848	18.1	6.17543	2.05848	2.05848	2.05848	0	1145.43	36.2	481247968	1.9437	-0.01497	-13.0696	0.162324	0.0835128
H4N2S1(2)	4	2		1			20.0262	1364.48	1364.47	54.6	177860272	0.736748	8.5	2.94699	1.4735	0	0.736748	0	1364.5	56.6	195476544	0.77237	7.8	3.08948	1.54474	0	0.77237	0	1364.49	55.6	186668408	0.754559	-0.00067	-0.491028	0.0251886	0.0333819
											24141250608	100		2.17916	0.17916	0.0182892	0.974977	0.0143203			25308650832	100		2.16301	0.163011	0.0205848	0.975087	0.0119615			24724950720	100

[truncated: 29 more sheets: S-3.8 KG1a, S-3.9  M07e, Sheet1, Sheet2, Sheet3, Sheet4, S-3.10  ME1, S-3.11  ML1, S-3.12  Molm13, S-3.13  MV4-11, S-3.14 NB4, S-3.15  OCI-AML3, S-3.16  PLB985, S-3.17  THP1, S-3.18  U937, S-3.19  TF1, S-3.20 Ganglioside+Gb3 Standard, S-4, S-5, S-6  …]
